# Supplementary material for: An integrated software for virus community sequencing data analysis
Source: BMC Genomics. 2020 May 15;21:363. doi: 10.1186/s12864-020-6744-4 (PMC7227348; doi:10.1186/s12864-020-6744-4)
Supplement: Supplementary file 2 — Additional file 2 Table S1. An overview of tools in QAP. Table S2. Demonstration of outputs of tools MutationCaller and MSAMutationCaller. Table S3. Forward and reverse primers for HBV genome amplification. Table S4. Characterizations of clinical features of HBV infected patients. Table S5. Statistical significance of associations between sample subgroups/principle components and clinical traits. Table S6. Drug resistance associated mutations of all subjects in HCV shot-gun sequencing data analysis. Table S7. Forward and reverse primers for H7N9 genome amplification. Table S8. Overview comparison of QAP and existing software. Table S9. Performance of LC diagnostic models and clinical parameters. [file 12864_2020_6744_MOESM2_ESM.xlsx]

## Sheet: Table S1
Table S1. An overview of tools in QAP.
Module	Tool	Application	Main input file(s)	Main output file(s)
Raw data preprocessing	RawDataQC	quality control of raw data	fastq files	summary table
	RawDataFiltration	filter raw reads with quality and length	fastq files	clean fastq files
	BarcodeSplitter	split data file according to sample barcodes	fastq files and barcodes	multiple fastq files
	BarcodeTrimmer	trim barcodes from sequencing reads	fastq files	trimmed fastq files
	ExtractReadID	extract read ID from data file	paired fastq files	text file with IDs
	ExtractSeq	extract reads according to IDs	fastq files and ID lists	fastq files
	MapReadsToRef	map short reads to reference sequence	fastq/fasta files and reference sequence	bam files
	RemovePCRDup	remove PCR duplicates	bam files	bam files
	AssembleSeq	assemble amplicon sequence with pair-ended reads	bam files	amplicon sequences
	ECnQSR	correct sequencing errors and QS reconstruction	fastq files and reference sequence	reconstructed QS sequences
Sequence manipulation	FixCircRef	fix reference sequence of circular genome	>3 paired fastq files and reference sequence	fixed reference sequence
	MultipleSeqAlign	align multiple sequences	fasta files	aligned sequences
	CutSeqIntoTile	cut sequences into tiles	fasta files	multiple files with cutted sequences
	CutSeqWithIntervals	cut sequences with gene intervals	fasta files and gene interval file	multiple files with cutted sequences
	AminoAcidTranslator	translate NT into AA sequences	fasta files	files with AA sequences
	ConsensusSeq	compute consensus sequences	fasta files	consensus sequence and WebLogo plots
QS characterization	DominantStrain	obtain QS dominant strain	fasta files	dominant sequence and pie charts
	ShannonEntropy	calculate Shannon entropy	fasta files	summary table
	SingleBaseComplexity	calculate Sn at each position	fasta files	summary table
	Diversity	compute QS diversity	fasta files	summary table
	MFI	compute MFI	fasta files and reference sequence	summary table and line plot
	MutationCaller	call mutations from BAM files	bam files and reference sequence	summary table
	MSAMutationCaller	call mutations from MSA	fasta files and reference sequence	summary table
Multiple samples analysis	PickRobustOTU	pick OTUs with robust sequences	multiple fasta files	OTU abundance table and OTU sequences
	PickClusterOTU	pick OTUs based on sequence clusters	multiple fasta files	OTU abundance table and OTU sequences
	SampleClustering	Cluster samples	OTU abundance table	dendrogram
	SampleCorrelation	calculate pairwise sample correlations	OTU abundance table	heatmap and dengrogram
	SamplePCA	perform PCA	OTU abundance table	scatter plots
	OTUBarplot	visualize OTU components	OTU abundance table	bar plots
	OTUHeatmap	perform hierarchical clustering on samples and OTUs	OTU abundance table	a heatmap
	OTUNetwork	generate network of samples and OTUs	OTU abundance table	tabular summary tables
	PhyloTree	construct phylogenetic tree on OTU sequences	fasta files	plylogenetic tree
Useful tools	Sam2Bam	convert sam files to bam files	sam files	bam files
	Bam2Sam	convert bam files to sam files	bam files	sam files
	SortBam	sort bam files	bam files	bam files
	Bam2Fastq	convert bam files to fastq files	bam files	fastq files
	Fastq2Fasta	convert fastq files to fasta files	fastq files	fasta files
Visualization	Circos	visualize results using Circos	tabluar result files	Circos plot
	IGV	visualize mapping using IGV	bam files	IGV plot

## Sheet: Table S2
Table S2. Demonstration of outputs of tools MutationCaller and MSAMutationCaller.
Sample	Reference	Ref.Base	Position	Alt.Base	Depth	Frequency	Alt.Count	Ref.AA	Position.AA	Alt.AA	Mut.type
C01	NC_004102_HCV_E1E2	T	206	C	8802	0.997064	8777	N	5	N	Synonymous SNV
C01	NC_004102_HCV_E1E2	G	273	A	8689	0.323674	2813	A	28	T	Missense SNV
C01	NC_004102_HCV_E1E2	A	285	G	8387	0.03962	333	T	32	A	Missense SNV
C01	NC_004102_HCV_E1E2	G	306	A	8963	0.0716	642	V	39	I	Missense SNV
C01	NC_004102_HCV_E1E2	G	321	A	8537	0.03802	325	A	44	T	Missense SNV
C01	NC_004102_HCV_E1E2	ACCACG	800	C	8018	0.4379	3512	TTA	204	A	In-frame deletion
C01	NC_004102_HCV_E1E2	G	810	GC	8240	0.3371	2778	G	207	A	Frame-shift insertion
C01	NC_004102_HCV_E1E2	A	1081	ATGG	8059	0.0549	443	H	297	HG	In-frame insertion
C01	NC_004102_HCV_E1E2	C	1716	T	8631	0.0391	338	Q	509	*	Nonsense SNV
C02	NC_004102_HCV_E1E2	C	209	T	8456	0.967084	8178	S	6	S	Synonymous
C02	NC_004102_HCV_E1E2	T	210	A	8017	0.780779	6260	S	7	T	Missense SNV
C02	NC_004102_HCV_E1E2	G	234	A	8574	0.5	4287	D	15	N	Missense SNV
C02	NC_004102_HCV_E1E2	T	251	A	8616	0.5	4308	S	20	R	Missense SNV
C02	NC_004102_HCV_E1E2	G	267	C	8514	0.99555	8477	A	26	P	Missense SNV
C02	NC_004102_HCV_E1E2	C	268	A	8656	0.99467	8610	A	26	D	Missense SNV
C03	NC_004102_HCV_E1E2	C	322	T	8595	0.985655	8472	A	44	V	Missense SNV
C03	NC_004102_HCV_E1E2	C	340	T	8104	0.02019	164	A	50	V	Missense SNV
C03	NC_004102_HCV_E1E2	G	342	A	8439	0.814695	6876	V	51	M	Missense SNV
C03	NC_004102_HCV_E1E2	A	360	G	8223	0.01544	127	T	57	A	Missense SNV
C03	NC_004102_HCV_E1E2	G	364	A	8749	0.03695	324	R	58	K	Missense SNV
C03	NC_004102_HCV_E1E2	C	719	CACAAT	8277	0.0267	221	W	177	WTM	Frame-shift insertion

## Sheet: Table S3
Table S3. Forward and reverse primers for HBV genome amplification
Primer name	Strand	Sequence(5'-3')
NP1	Forward	TAGGACCCCTGCTCGTGTTA
	Reverse	AGCCCAAGATGATGGGATGG
NP2	Forward	CTGCACAACTCCTGCTCAA
	Reverse	CCCCAAAAGACCCACAATTC
NP3	Forward	GGTCTGTGCCAAGTGTTTGC
	Reverse	GGAGTCCGCGTAAAGAGAGG
NP3'	Forward	TCATGGGATATGTAATTGG
	Reverse	ACASCTAGCAGCCATGGAAA
NP4	Forward	AGCTTGTTTTGCTCGCAGC
	Reverse	AAAGTTGCATGGTGCTGGTG
NP5	Forward	ATGAGTGGGAGGAGTTGGGG
	Reverse	TCCAAATTACTTCCCACCCAGG
NP6	Forward	GCTCTGTATCGGGAGGCCTT
	Reverse	AGCCCMGTAAGTTTCCCAC
NP7	Forward	AGACGAAGGTCTCAATCGCC
	Reverse	GTTCCCAAGAATATGGTGACCC
NP8	Forward	ACACGYAGCGCCTCATTTTG
	Reverse	CTTCCTGACTGCCGATTGGT
NP9	Forward	AGCCCTCAGGCTCAGGGC
	Reverse	GAGAGAAGTCCACCACGAG
TP1	Forward	TTTTTCACCTCTGCCTAATCA
	Reverse	AAAAAGTTGCATGGTGCTGG

## Sheet: Table S4
Table S4. Characterizations of clinical features of HBV infected patients.
	IT	CHB	LC	ACLF	AHB	P value
	(n=29)	(n=29)	(n=17)	(n=10)	(n=22)
Male,n(%)	26(89.7)	22(75.9)	14(82.4)	9(9.0)	20(90.9)	0.51
Age(years)	27.2±5.8	38.1±14.8	41.5±38.1	39.9±8.2	39.7±11.2	1.15e-05
ALT(IU/L)	30.6±11.7	467.5±401.2	43.9±13.6	1392.7±1293.4	1583.2±522.9	2e-16
AST(IU/L)	23.9±7.0	238.9±232.7	91.5±138.1	726.9±310.6	696.6±388.9	9.84e-16
TBIL(umol/L)	14.2±4.1	38.1±28.9	30.3±21.2	245.2±133.9	82.3±49.2	2e-16
PT(s)	11.2±1.2	12.2±1.9	14.2±3.1	27.2±10.8	13.7±2.4	2e-16
ALB(g/L)	42.1±4.9	37.6±4.7	31.4±7.3	31.9±6.6	37.1±3.4	8.55e-08
PLT (109/L)	199.5±59.5	153.2±58.2	80.3±44.8	127.4±45.3	163.7±49.6	1.63e-06
HBeAg positive,n(%)	29(100.00)	23(79.31)	15(88.24)	5(50.00)	20(90.91)	0.00189
HBV DNA(log10IU/ml)	7.33±0.47	6.80±0.81	6.74±1.23	5.78±1.89	5.33±1.32	2.71e-09
* ALT: Alanine aminotransferase; AST: Aspartate aminotransferase; TBIL: Total bilirubin;ALB: Albumin; PT: Prothrombin time; ALB: Albumin; PLT: Platelet; HBeAg: HBV e antigen;

## Sheet: Table S5
Table S5. Statistical significance of associations between sample subgroups/principle components and clinical traits
	SubGroups	PC1	PC2	PC3
Diagnosis (IT/CHB/LC/ACLF/AHB)	2.2e-16	1.35e-13	8.94e-05	0.000654
Gender (Male/Female)	0.009847	0.034	0.274	0.138
Age (years)	0.000115	2.85056e-06	0.975592	0.727853
ALT (IU/L)	2e-16	3.18915e-05	0.000439979	0.677583
AST (IU/L)	1.7e-11	1.2978e-08	0.0112861	0.405565
TBIL (umol/L)	2e-16	5.28631e-06	0.0402663	0.698459
PT (s)	2e-16	0.00652149	0.816161	0.600013
ALB (g/L)	7.37e-05	0.00012755	0.0473419	0.337301
PLT (109/L)	0.000129	0.00311968	0.0982307	0.413413
HBeAg (Positive/Negative)	0.5242	1.95e-08	0.764	0.961
HBV DNA (log10IU/mL)	1.29e-07	0.000389586	0.0911516	0.679905
* ALT: Alanine aminotransferase; AST: Aspartate aminotransferase; TBIL: Total bilirubin;ALB: Albumin; PT: Prothrombin time; ALB: Albumin; PLT: Platelet; HBeAg: HBV e antigen;

## Sheet: Table S6
Table S6. Drug resistance associated mutations of all subjects in HCV shot-gun sequencing data analysis.
Subject	Treatment	Frequency of N415 mutations(%)		Frequency of N417 mutations (%)
		Babcock et al.	QAP	Babcock et al.	QAP
A	MBL-HCV1	D(78.5)	D(70.7)	S(20.5)	S(18.3)
B	MBL-HCV1	K(97.1)	K(81.45	ND	ND
C	MBL-HCV1	D(56.0)/K(2.6)	D(51.7)/K(2.9)	S(12.7)	S(12.1)
D	MBL-HCV1	K(20.2)	K(19.0)	S(78.4)	S(68.3)
E	MBL-HCV1	K(94.2)	K(96.8)	ND	ND
F	MBL-HCV1	S(27.1)	S(34.3)	S(36.5)	S(36.1)
G	Placebo	ND	ND	ND	ND
H	Placebo	ND	ND	ND	ND
I	Placebo	ND	ND	ND	ND
J	Placebo	ND	ND	NA	NA
K	Placebo	ND	ND	ND	ND
*ND: not detected; NA: not available

## Sheet: Table S7
Table S7. Forward and reverse primers for H7N9 genome amplification
Primer name	Strand	Sequence(5'-3')
PB2-frag1	Forward	GACTAATACGACTCACTATAGGGAGCAAAAGCAGGTC
	Reverse	CTCGGACCCTCAAGAAACGATC
PB2-frag2	Forward	AAGTGGGTCATCTGTCAAAAGG
	Reverse	GACATTTAGGTGACACTATAGAAGTAGAAACAAGGTCGTTT
PA-frag1	Forward	GACTAATACGACTCACTATAGGGAGCAAAAGCAGGTAC
	Reverse	GTTTTCCGTCTTCCTTCTTTGG
PA-frag2	Forward	ACATGAGAAAGGCATAAACCCC
	Reverse	GACATTTAGGTGACACTATAGAAGTAGAAACAAGGTACTT
PB1-frag1	Forward	GACTAATACGACTCACTATAGGGAGCAAAAGCAGGCA
	Reverse	GTTAGCTACGAATCCATAGCGG
PB1-frag2	Forward	CATACATCACAAGAAACCAGCC
	Reverse	GACATTTAGGTGACACTATAGAAGTAGAAACAAGGCATTT
HA	Forward	TATTCGTCTCAGGGAGCAAAAGCAGGGG
	Reverse	ATATCGTCTCGTATTAGTAGAAACAAGGGTGTTTT
NP	Forward	TATTCGTCTCAGGGAGCAAAAGCAGGGTA
	Reverse	ATATCGTCTCGTATTAGTAGAAACAAGGGTATTTTT
NA	Forward	TATTCGTCTCAGGGAGCAAAAGCAGGGTC
	Reverse	ATATCGTCTCGTATTAGTAGAAACAAGGGTCTT
M	Forward	TATTCGTCTCAGGGAGCAAAAGCAGGTAG
	Reverse	ATATCGTCTCGTATTAGTAGAAACAAGGTAGTTTTT
NS	Forward	TATTCGTCTCAGGGAGCAAAAGCAGGGTG
	Reverse	ATATCGTCTCGTATTAGTAGAAACAAGGGTGTTTT

## Sheet: Table S8
Table S8. Overview comparison of QAP and existing software.
		QAP	Predict Haplo	QuRe	SAVAGE	ShoRAH	ViQuaS
Functionality	Data preprocessing	Yes	No	No	No	No	No
	QS reconstruction	Yes	Yes	Yes	Yes	Yes	Yes
	QS characterization	Yes	No	No	No	Partial	No
	Multipel samples analysis	Yes	No	No	No	No	No
Input data	Shot-gun	Yes	Yes	Yes	Yes	Yes	Yes
	Amplicon	Yes	No	No	Yes	Yes	No
Utilities	Command line usage	Easy	Median	Easy	Easy	Easy	Easy
	Multiple threads	Yes	No	No	No	Yes	Yes
	GUI	Yes	No	No	No	No	No
	Web application	Yes	No	No	No	No	No
Performance	TGS#	~ 10 mins	not supported	not supported	not supported	not supported	not supported
	NGS*	~ 50 mins	~ 4 hours	~ 8 hours	~ 2 hours	~ 4 hours	~ 45 mins
# Tested using HBV whole-genome sequencing data generated by PacBio RSII (See Methods).
* Tested using HBV sequencing data generated by Illumina Miseq (See Methods).

## Sheet: Table S9
Table S9. Performance of LC diagnostic models and clinical parameters.
	SVM	KNN	RF	APRI	FIB-4
Sensitivity	1	0.77	1	0.62	0.86
Specificity	1	1	0.88	0.55	0.67
Accuracy	1	0.82	0.97	0.57	0.72
PPV	1	1	0.96	0.38	0.52
NPV	1	0.57	0.96	0.78	0.92
AUC	1	0.88	0.94	0.61	0.78
* PPV: positive predictive value; NPV: negative predictive value; AUC: accuracy;
